# Supplementary material for: Porphyromonas somerae Invasion of Endometrial Cancer Cells
Source: Front Microbiol. 2021 Jul 23;12:674835. doi: 10.3389/fmicb.2021.674835 (PMC8343132; doi:10.3389/fmicb.2021.674835)
Supplement: Supplementary file 1 [file Data_Sheet_1.zip]

Archive with 7 entries (7 files):
- Data Sheet 1.PDF
- Data Sheet 2.PDF
- Data Sheet 3.PDF
- Table 1.XLSX
- Table 2.XLSX
- Table 3.XLSX
- Table 4.XLSX
