# Supplementary material for: Porphyromonas somerae Invasion of Endometrial Cancer Cells
Source: Front Microbiol. 2021 Jul 23;12:674835. doi: 10.3389/fmicb.2021.674835 (PMC8343132; doi:10.3389/fmicb.2021.674835)
Supplement: Supplementary file 1 [file Data_Sheet_1.zip › Table 1.XLSX]

## Sheet: Sheet1
Electron Transport Chain Components
Genes Identified In Porphyromonas somerae
ID	Description
WP_018027588.1	Succinate-semialdehyde dehydrogenase (acetylating)
WP_018028096.1	Fumarate reductase flavoprotein subunit
WP_018028132.1	Fumarate hydratase class I%2C anaerobic
WP_018028097.1	Fumarate reductase iron-sulfur subunit
WP_018027921.1	Fumarate and nitrate reduction regulatory protein
WP_018028206.1	Fumarate and nitrate reduction regulatory protein
WP_018029173.1	Fumarate hydratase class I%2C anaerobic
Orthogroups
ID	Porphyromonas gingivalis	Porphyromonas gingivalis (Strain: TDC60)	Porphyromonas levii	Porphyromonas somerae
OG0000183	WP_004584032.1 FAD-binding protein [Porphyromonas gingivalis]	lcl|AP012203.1_prot_BAK24850.1_679 [gene=sdhA] [locus_tag=PGTDC60_0684] [protein=succinate dehydrogenase flavoprotein subunit] [protein_id=BAK24850.1] [location=720843..722786] [gbkey=CDS]	WP_018357952.1 FAD-binding protein [Porphyromonas levii]	WP_018028096.1 fumarate reductase/succinate dehydrogenase flavoprotein subunit [Porphyromonas somerae]
OG0000558	WP_012457555.1 succinate dehydrogenase/fumarate reductase cytochrome b subunit [Porphyromonas gingivalis]	lcl|AP012203.1_prot_BAK24849.1_678 [locus_tag=PGTDC60_0683] [protein=putative cytochrome B subunit] [protein_id=BAK24849.1] [location=720159..720812] [gbkey=CDS]	WP_026215593.1 succinate dehydrogenase [Porphyromonas levii]	WP_018028095.1 succinate dehydrogenase cytochrome b subunit [Porphyromonas somerae]
OG0000559	WP_012457556.1 succinate dehydrogenase/fumarate reductase iron-sulfur subunit [Porphyromonas gingivalis]	lcl|AP012203.1_prot_BAK24851.1_680 [gene=frdB] [locus_tag=PGTDC60_0685] [protein=succinate dehydrogenase/fumarate reductase iron-sulfur subunit] [protein_id=BAK24851.1] [location=722815..723570] [gbkey=CDS]	WP_018357953.1 succinate dehydrogenase/fumarate reductase iron-sulfur subunit [Porphyromonas levii]	WP_018028097.1 MULTISPECIES_ succinate dehydrogenase/fumarate reductase iron-sulfur subunit [Porphyromonas]
OG0000675	WP_012457858.1 fumarate hydratase [Porphyromonas gingivalis]	lcl|AP012203.1_prot_BAK26185.1_2014 [locus_tag=PGTDC60_2043] [protein=fumarate hydratase class I_ anaerobic] [protein_id=BAK26185.1] [location=complement_2119220..2120866_] [gbkey=CDS]	WP_018357734.1 fumarate hydratase [Porphyromonas levii]	WP_018028132.1 fumarate hydratase [Porphyromonas somerae]
