# Supplementary material for: Porphyromonas somerae Invasion of Endometrial Cancer Cells
Source: Front Microbiol. 2021 Jul 23;12:674835. doi: 10.3389/fmicb.2021.674835 (PMC8343132; doi:10.3389/fmicb.2021.674835)
Supplement: Supplementary file 1 [file Data_Sheet_1.zip › Table 2.XLSX]

## Sheet: Sheet1
Metalloendopeptidase components
Genes Identified in Porphyromonas somerae
ID	Description
WP_082713123.1	Murein DD-endopeptidase MepM
WP_036790223.1	Murein DD-endopeptidase MepS/Murein LD-carboxypeptidase
WP_018029091.1	Neutral endopeptidase
Orthogroups
ID	Porphyromonas gingivalis	Porphyromonas gingivalis (Strain: TDC60)	Porphyromonas levii	Porphyromonas somerae
OG0000047	WP_012457241.1 LysM peptidoglycan-binding domain-containing protein [Porphyromonas gingivalis]	lcl|AP012203.1_prot_BAK24217.1_46 [locus_tag=PGTDC60_0047] [protein=M24/M37 family peptidase] [protein_id=BAK24217.1] [location=complement_56815..57765_] [gbkey=CDS]	WP_018359274.1 LysM peptidoglycan-binding domain-containing protein [Porphyromonas levii], WP_083900372.1 M23 family peptidase [Porphyromonas levii]	WP_018028954.1 M23 family metallopeptidase [Porphyromonas somerae], WP_051052316.1 peptidoglycan DD-metalloendopeptidase family protein [Porphyromonas somerae]
OG0000093	WP_021679755.1 D-alanyl-D-alanine carboxypeptidase/D-alanyl-D-alanine-endopeptidase [Porphyromonas gingivalis]	lcl|AP012203.1_prot_BAK26182.1_2011 [gene=dacB] [locus_tag=PGTDC60_2040] [protein=D-alanyl-D-alanine carboxypeptidase] [protein_id=BAK26182.1] [location=2114814..2116346] [gbkey=CDS]	WP_018358404.1 hypothetical protein [Porphyromonas levii], WP_083900377.1 hypothetical protein [Porphyromonas levii]	WP_018027475.1 D-alanyl-D-alanine carboxypeptidase/D-alanyl-D-alanine-endopeptidase [Porphyromonas somerae]
OG0000274	WP_004585130.1 PDZ domain-containing protein [Porphyromonas gingivalis]	lcl|AP012203.1_prot_BAK25867.1_1696 [gene=htrA] [locus_tag=PGTDC60_1718] [protein=heat shock-related protease htrA] [protein_id=BAK25867.1] [location=1788682..1790178] [gbkey=CDS]	WP_018358922.1 PDZ domain-containing protein [Porphyromonas levii]	WP_026161629.1 Do family serine endopeptidase [Porphyromonas somerae]
OG0000601	WP_012457682.1 Lon protease [Porphyromonas gingivalis]	lcl|AP012203.1_prot_BAK25897.1_1726 [gene=lon] [locus_tag=PGTDC60_1748] [protein=ATP-dependent protease La] [protein_id=BAK25897.1] [location=1813816..1816353] [gbkey=CDS]	WP_018358722.1 endopeptidase La [Porphyromonas levii]	WP_018029002.1 endopeptidase La [Porphyromonas somerae]
OG0000705	WP_012457940.1 peptidase M24 [Porphyromonas gingivalis]	lcl|AP012203.1_prot_BAK25038.1_867 [locus_tag=PGTDC60_0878] [protein=M24/M37 family peptidase_ putative] [protein_id=BAK25038.1] [location=915903..917198] [gbkey=CDS]	WP_018357305.1 hypothetical protein [Porphyromonas levii]	WP_018028698.1 peptidoglycan DD-metalloendopeptidase family protein [Porphyromonas somerae]
OG0000870	WP_012458367.1 ATP-dependent Clp protease proteolytic subunit [Porphyromonas gingivalis]	lcl|AP012203.1_prot_BAK25679.1_1508 [gene=clpP] [locus_tag=PGTDC60_1530] [protein=ATP-dependent Clp protease_ proteolytic subunit] [protein_id=BAK25679.1] [location=complement_1592093..1592779_] [gbkey=CDS]	WP_018358809.1 ATP-dependent Clp protease proteolytic subunit [Porphyromonas levii]	WP_018028208.1 MULTISPECIES_ ATP-dependent Clp endopeptidase proteolytic subunit ClpP [Porphyromonas]
OG0000482	WP_012457383.1 M13 family peptidase [Porphyromonas gingivalis]	lcl|AP012203.1_prot_BAK24604.1_433 [gene=pepO] [locus_tag=PGTDC60_0435] [protein=endopeptidase PepO] [protein_id=BAK24604.1] [location=complement_465919..467934_] [gbkey=CDS]	WP_018358846.1 M13 family peptidase [Porphyromonas levii]	WP_018029091.1 M13 family metallopeptidase [Porphyromonas somerae]
