# Supplementary material for: Porphyromonas somerae Invasion of Endometrial Cancer Cells
Source: Front Microbiol. 2021 Jul 23;12:674835. doi: 10.3389/fmicb.2021.674835 (PMC8343132; doi:10.3389/fmicb.2021.674835)
Supplement: Supplementary file 1 [file Data_Sheet_1.zip › Table 3.XLSX]

## Sheet: Sheet1
Capsule Formation Components
Genes Identified In Porphyromonas somerae
ID	Description
AAQ65637.1	Putative polysaccharide export protein wza precursor
Orthogroups
ID	Porphyromonas gingivalis	Porphyromonas gingivalis (Strain: TDC60)	Porphyromonas levii	Porphyromonas somerae
OG0000090	WP_012458343.1 capsule biosynthesis protein CapM [Porphyromonas gingivalis]	lcl|AP012203.1_prot_BAK25706.1_1535 [locus_tag=PGTDC60_1557] [protein=capsular polysaccharide transport protein_ putative] [protein_id=BAK25706.1] [location=complement_1619366..1621831_] [gbkey=CDS]	WP_018357312.1 hypothetical protein [Porphyromonas levii]	WP_018028624.1 polysaccharide biosynthesis tyrosine autokinase [Porphyromonas somerae], WP_018028901.1 polysaccharide biosynthesis tyrosine autokinase [Porphyromonas somerae]
