# Supplementary material for: Porphyromonas somerae Invasion of Endometrial Cancer Cells
Source: Front Microbiol. 2021 Jul 23;12:674835. doi: 10.3389/fmicb.2021.674835 (PMC8343132; doi:10.3389/fmicb.2021.674835)
Supplement: Supplementary file 1 [file Data_Sheet_1.zip › Table 4.XLSX]

## Sheet: Sheet1
Supplemental Statistics
17β-Estradiol Impact on P. somerae Growth - Kruskal-Wallis
	Comparison	chi-squared	p-value	df
1	Kruskal-Wallis All Treatments	15.545	0.0014	3
17β-Estradiol Impact on P. somerae Growth - Dunn's Test (Benjamini-Hochberg Adjustment)
	Comparison	Z	P.unadj	P.adj
1	1 pg/mL Estrogen - 10 ng/mL Estrogen	0.41302	0.679592	1
2	1 pg/mL Estrogen - 100 pg/mL Estrogen	0.0888777	0.929179	0.929179
3	10 ng/mL Estrogen - 100 pg/mL Estrogen	-0.324142	0.74583	0.894996
4	1 pg/mL Estrogen - P. somerae No Treatment	3.3669	0.000760191	0.00456115
5	10 ng/mL Estrogen - P. somerae No Treatment	2.95388	0.00313809	0.00627618
6	100 pg/mL Estrogen - P. somerae No Treatment	3.27802	0.00104538	0.00313615
P. somerae Metabolomics - Kruskal-Wallis
	2-Hydroxyglutarate
	Comparison	chi-squared	p-value	df
1	Kruskal-Wallis All Treatments	4.0637	0.3975	4
	Acetic Acid
	Comparison	chi-squared	p-value	df
1	Kruskal-Wallis All Treatments	18.671	0.000912	4
	Aspartate
	Comparison	chi-squared	p-value	df
1	Kruskal-Wallis All Treatments	9.5769	0.04819	4
	Butyric Acid
	Comparison	chi-squared	p-value	df
1	Kruskal-Wallis All Treatments	17.69	0.001419	4
	Cis-aconitate
	Comparison	chi-squared	p-value	df
1	Kruskal-Wallis All Treatments	4.328	0.3634	4
	Citrate
	Comparison	chi-squared	p-value	df
1	Kruskal-Wallis All Treatments	8.5795	0.07251	4
	Fumarate
	Comparison	chi-squared	p-value	df
1	Kruskal-Wallis All Treatments	7.2432	0.1236	4
	Glutamate
	Comparison	chi-squared	p-value	df
1	Kruskal-Wallis All Treatments	17.719	0.0014	4
	Hexanoic Acid
	Comparison	chi-squared	p-value	df
1	Kruskal-Wallis All Treatments	7.9829	0.09221	4
	Isobutyric Acid
	Comparison	chi-squared	p-value	df
1	Kruskal-Wallis All Treatments	16.781	0.002132	4
	Isocaproic Acid
	Comparison	chi-squared	p-value	df
1	Kruskal-Wallis All Treatments	6.0221	0.1975	4
	Isocitrate
	Comparison	chi-squared	p-value	df
1	Kruskal-Wallis All Treatments	6.7445	0.15	4
	Isovaleric Acid
	Comparison	chi-squared	p-value	df
1	Kruskal-Wallis All Treatments	16.998	0.001934	4
	Ketoglutarate
	Comparison	chi-squared	p-value	df
1	Kruskal-Wallis All Treatments	17.808	0.001345	4
	Lactate
	Comparison	chi-squared	p-value	df
1	Kruskal-Wallis All Treatments	2.4637	0.6512	4
	Malate
	Comparison	chi-squared	p-value	df
1	Kruskal-Wallis All Treatments	17.153	0.001805	4
	Propanoic Acid
	Comparison	chi-squared	p-value	df
1	Kruskal-Wallis All Treatments	18.487	0.000991	4
	Succinate
	Comparison	chi-squared	p-value	df
1	Kruskal-Wallis All Treatments	12.263	0.0155	4
	Valeric Acid
	Comparison	chi-squared	p-value	df
1	Kruskal-Wallis All Treatments	11.396	0.02246	4
P. somerae Metabolomics - Dunn's Test (Benjamini-Hochberg Adjustment)
	2-Hydroxyglutarate
	Comparison	Z	P.unadj	P.adj
1	1 pg/mL - 10 ng/mL	-0.326807	0.743814	0.929768
2	1 pg/mL - 100 pg/mL	-0.115344	0.908173	0.908173
3	10 ng/mL - 100 pg/mL	0.211463	0.832526	0.925029
4	1 pg/mL - No Bacteria Control	0.57583	0.56473	0.806757
5	10 ng/mL - No Bacteria Control	0.938389	0.348044	0.696089
6	100 pg/mL - No Bacteria Control	0.703792	0.481562	0.802604
7	1 pg/mL - No Tx	1.44179	0.14936	0.497868
8	10 ng/mL - No Tx	1.7686	0.0769605	0.769605
9	100 pg/mL - No Tx	1.55714	0.119438	0.597189
10	No Bacteria Control - No Tx	1.0237	0.305978	0.764946
	Acetic Acid
	Comparison	Z	P.unadj	P.adj
1	1 pg/mL - 10 ng/mL	-1.34549	0.178467	0.356934
2	1 pg/mL - 100 pg/mL	-1.15328	0.248796	0.414661
3	10 ng/mL - 100 pg/mL	0.192213	0.847575	0.847575
4	1 pg/mL - No Bacteria Control	2.06844	0.0385988	0.096497
5	10 ng/mL - No Bacteria Control	3.56113	0.000369267	0.00369267
6	100 pg/mL - No Bacteria Control	3.34789	0.000814307	0.00407153
7	1 pg/mL - No Tx	-0.807294	0.419497	0.599281
8	10 ng/mL - No Tx	0.538196	0.590442	0.738052
9	100 pg/mL - No Tx	0.345983	0.729355	0.810395
10	No Bacteria Control - No Tx	-2.96405	0.00303618	0.0101206
	Aspartate
	Comparison	Z	P.unadj	P.adj
1	1 pg/mL - 10 ng/mL	1.48044	0.138755	0.346886
2	1 pg/mL - 100 pg/mL	0.49989	0.617152	0.77144
3	10 ng/mL - 100 pg/mL	-0.980554	0.326813	0.544688
4	1 pg/mL - No Bacteria Control	2.5036	0.0122936	0.122936
5	10 ng/mL - No Bacteria Control	0.861197	0.38913	0.5559
6	100 pg/mL - No Bacteria Control	1.94902	0.0512925	0.170975
7	1 pg/mL - No Tx	0.115359	0.90816	0.90816
8	10 ng/mL - No Tx	-1.36509	0.172226	0.344452
9	100 pg/mL - No Tx	-0.384531	0.700585	0.778428
10	No Bacteria Control - No Tx	-2.37562	0.0175193	0.0875967
	Butyric Acid
	Comparison	Z	P.unadj	P.adj
1	1 pg/mL - 10 ng/mL	-0.961723	0.336189	0.672378
2	1 pg/mL - 100 pg/mL	-0.769378	0.441669	0.736115
3	10 ng/mL - 100 pg/mL	0.192345	0.847472	0.847472
4	1 pg/mL - No Bacteria Control	2.41127	0.0158969	0.0397422
5	10 ng/mL - No Bacteria Control	3.47821	0.000504773	0.00504773
6	100 pg/mL - No Bacteria Control	3.26482	0.00109532	0.00547662
7	1 pg/mL - No Tx	-0.34622	0.729177	0.810197
8	10 ng/mL - No Tx	0.615503	0.538223	0.76889
9	100 pg/mL - No Tx	0.423158	0.67218	0.840225
10	No Bacteria Control - No Tx	-2.79537	0.00518401	0.01728
	Cis-aconitate
	Comparison	Z	P.unadj	P.adj
1	1 pg/mL - 10 ng/mL	1.99929	0.0455772	0.455772
2	1 pg/mL - 100 pg/mL	1.3649	0.172285	0.574283
3	10 ng/mL - 100 pg/mL	-0.63439	0.525827	0.751181
4	1 pg/mL - No Bacteria Control	1.54354	0.122699	0.613495
5	10 ng/mL - No Bacteria Control	-0.674467	0.500014	0.833357
6	100 pg/mL - No Bacteria Control	0.0293247	0.976606	0.976606
7	1 pg/mL - No Tx	1.19188	0.233307	0.583268
8	10 ng/mL - No Tx	-0.807405	0.419433	0.838867
9	100 pg/mL - No Tx	-0.173015	0.862639	0.958488
10	No Bacteria Control - No Tx	-0.221268	0.824884	1
	Citrate
	Comparison	Z	P.unadj	P.adj
1	1 pg/mL - 10 ng/mL	1.90578	0.0566789	0.18893
2	1 pg/mL - 100 pg/mL	1.05877	0.289706	0.482844
3	10 ng/mL - 100 pg/mL	-0.847013	0.396988	0.567126
4	1 pg/mL - No Bacteria Control	2.53072	0.0113829	0.113829
5	10 ng/mL - No Bacteria Control	0.416447	0.677083	0.677083
6	100 pg/mL - No Bacteria Control	1.35612	0.17506	0.35012
7	1 pg/mL - No Tx	0.500508	0.616718	0.685242
8	10 ng/mL - No Tx	-1.40527	0.159941	0.399852
9	100 pg/mL - No Tx	-0.558258	0.576668	0.720835
10	No Bacteria Control - No Tx	-1.97546	0.0482164	0.241082
	Fumarate
	Comparison	Z	P.unadj	P.adj
1	1 pg/mL - 10 ng/mL	1.46082	0.144065	0.360163
2	1 pg/mL - 100 pg/mL	0.653524	0.513419	0.570465
3	10 ng/mL - 100 pg/mL	-0.807294	0.419497	0.599281
4	1 pg/mL - No Bacteria Control	1.47669	0.139758	0.465858
5	10 ng/mL - No Bacteria Control	-0.143938	0.88555	0.88555
6	100 pg/mL - No Bacteria Control	0.751675	0.452247	0.565308
7	1 pg/mL - No Tx	2.53721	0.011174	0.11174
8	10 ng/mL - No Tx	1.07639	0.281752	0.469586
9	100 pg/mL - No Tx	1.88369	0.0596074	0.298037
10	No Bacteria Control - No Tx	1.33809	0.180868	0.361736
	Glutamate
	Comparison	Z	P.unadj	P.adj
1	1 pg/mL - 10 ng/mL	1.57615	0.114992	0.229984
2	1 pg/mL - 100 pg/mL	0.88418	0.376599	0.537999
3	10 ng/mL - 100 pg/mL	-0.691967	0.488958	0.611198
4	1 pg/mL - No Bacteria Control	3.6251	0.000288851	0.00288851
5	10 ng/mL - No Bacteria Control	1.87652	0.0605837	0.151459
6	100 pg/mL - No Bacteria Control	2.64419	0.00818867	0.0272956
7	1 pg/mL - No Tx	0.384426	0.700663	0.700663
8	10 ng/mL - No Tx	-1.19172	0.233371	0.388952
9	100 pg/mL - No Tx	-0.499754	0.617249	0.685832
10	No Bacteria Control - No Tx	-3.19862	0.00138089	0.00690443
	Hexanoic Acid
	Comparison	Z	P.unadj	P.adj
1	1 pg/mL - 10 ng/mL	1.27069	0.203838	0.407675
2	1 pg/mL - 100 pg/mL	0.78937	0.429896	0.614137
3	10 ng/mL - 100 pg/mL	-0.481323	0.630287	0.700319
4	1 pg/mL - No Bacteria Control	0.26699	0.789477	0.789477
5	10 ng/mL - No Bacteria Control	-1.14272	0.253156	0.421926
6	100 pg/mL - No Bacteria Control	-0.608738	0.542698	0.678373
7	1 pg/mL - No Tx	-1.36696	0.171638	0.429096
8	10 ng/mL - No Tx	-2.63765	0.00834822	0.0834822
9	100 pg/mL - No Tx	-2.15633	0.031058	0.15529
10	No Bacteria Control - No Tx	-1.78349	0.0745059	0.248353
	Isobutyric Acid
	Comparison	Z	P.unadj	P.adj
1	1 pg/mL - 10 ng/mL	-0.365756	0.714548	1
2	1 pg/mL - 100 pg/mL	-0.0577509	0.953947	0.953947
3	10 ng/mL - 100 pg/mL	0.308005	0.758079	1
4	1 pg/mL - No Bacteria Control	2.79767	0.00514722	0.0128681
5	10 ng/mL - No Bacteria Control	3.20344	0.00135795	0.0135795
6	100 pg/mL - No Bacteria Control	2.86174	0.0042132	0.014044
7	1 pg/mL - No Tx	-0.269504	0.787542	1
8	10 ng/mL - No Tx	0.0962515	0.923321	1
9	100 pg/mL - No Tx	-0.211753	0.8323	1
10	No Bacteria Control - No Tx	-3.09666	0.00195714	0.00978569
	Isocaproic Acid
	Comparison	Z	P.unadj	P.adj
1	1 pg/mL - 10 ng/mL	-0.0195173	0.984428	0.984428
2	1 pg/mL - 100 pg/mL	-1.56139	0.118433	0.394776
3	10 ng/mL - 100 pg/mL	-1.54187	0.123106	0.307764
4	1 pg/mL - No Bacteria Control	-1.3587	0.174243	0.348486
5	10 ng/mL - No Bacteria Control	-1.33704	0.181209	0.302014
6	100 pg/mL - No Bacteria Control	0.373506	0.708772	0.885965
7	1 pg/mL - No Tx	-1.81511	0.069507	0.69507
8	10 ng/mL - No Tx	-1.79559	0.0725593	0.362797
9	100 pg/mL - No Tx	-0.253725	0.799708	0.888564
10	No Bacteria Control - No Tx	-0.654989	0.512475	0.732107
	Isocitrate
	Comparison	Z	P.unadj	P.adj
1	1 pg/mL - 10 ng/mL	1.6347	0.102111	0.34037
2	1 pg/mL - 100 pg/mL	1.48085	0.138646	0.346616
3	10 ng/mL - 100 pg/mL	-0.153855	0.877724	0.975249
4	1 pg/mL - No Bacteria Control	2.38161	0.0172372	0.172372
5	10 ng/mL - No Bacteria Control	0.568065	0.569991	0.814272
6	100 pg/mL - No Bacteria Control	0.738752	0.460058	0.920115
7	1 pg/mL - No Tx	2.1732	0.0297656	0.148828
8	10 ng/mL - No Tx	0.538491	0.590238	0.737798
9	100 pg/mL - No Tx	0.692346	0.48872	0.814534
10	No Bacteria Control - No Tx	0.0293367	0.976596	0.976596
	Isovaleric Acid
	Comparison	Z	P.unadj	P.adj
1	1 pg/mL - 10 ng/mL	0.0192424	0.984648	0.984648
2	1 pg/mL - 100 pg/mL	-0.0962118	0.923352	1
3	10 ng/mL - 100 pg/mL	-0.115454	0.908085	1
4	1 pg/mL - No Bacteria Control	2.81787	0.00483435	0.0161145
5	10 ng/mL - No Bacteria Control	2.79652	0.0051656	0.012914
6	100 pg/mL - No Bacteria Control	2.92461	0.00344892	0.0172446
7	1 pg/mL - No Tx	-0.538786	0.590034	0.98339
8	10 ng/mL - No Tx	-0.558029	0.576825	1
9	100 pg/mL - No Tx	-0.442575	0.658074	0.940105
10	No Bacteria Control - No Tx	-3.4156	0.000636419	0.00636419
	Ketoglutarate
	Comparison	Z	P.unadj	P.adj
1	1 pg/mL - 10 ng/mL	0.615081	0.538501	0.673126
2	1 pg/mL - 100 pg/mL	0.653524	0.513419	0.733455
3	10 ng/mL - 100 pg/mL	0.0384426	0.969335	0.969335
4	1 pg/mL - No Bacteria Control	3.26259	0.001104	0.00551998
5	10 ng/mL - No Bacteria Control	2.58022	0.00987381	0.0329127
6	100 pg/mL - No Bacteria Control	2.53757	0.0111625	0.0279063
7	1 pg/mL - No Tx	-0.269098	0.787854	0.875394
8	10 ng/mL - No Tx	-0.88418	0.376599	0.627666
9	100 pg/mL - No Tx	-0.922622	0.356204	0.712408
10	No Bacteria Control - No Tx	-3.56113	0.000369267	0.00369267
	Lactate
	Comparison	Z	P.unadj	P.adj
1	1 pg/mL - 10 ng/mL	1.34623	0.178229	1
2	1 pg/mL - 100 pg/mL	0.0769273	0.938681	0.938681
3	10 ng/mL - 100 pg/mL	-1.2693	0.204334	1
4	1 pg/mL - No Bacteria Control	0.325371	0.7449	1
5	10 ng/mL - No Bacteria Control	-1.16813	0.242752	0.606881
6	100 pg/mL - No Bacteria Control	0.240028	0.810309	1
7	1 pg/mL - No Tx	0.153855	0.877724	1
8	10 ng/mL - No Tx	-1.19237	0.233115	0.77705
9	100 pg/mL - No Tx	0.0769273	0.938681	1
10	No Bacteria Control - No Tx	-0.154684	0.87707	1
	Malate
	Comparison	Z	P.unadj	P.adj
1	1 pg/mL - 10 ng/mL	0.538491	0.590238	0.98373
2	1 pg/mL - 100 pg/mL	0.0384636	0.969318	0.969318
3	10 ng/mL - 100 pg/mL	-0.500027	0.617056	0.881508
4	1 pg/mL - No Bacteria Control	3.09369	0.00197684	0.0098842
5	10 ng/mL - No Bacteria Control	2.49629	0.0125501	0.0313752
6	100 pg/mL - No Bacteria Control	3.05102	0.00228067	0.00760222
7	1 pg/mL - No Tx	-0.192318	0.847493	0.941659
8	10 ng/mL - No Tx	-0.730809	0.464896	0.929791
9	100 pg/mL - No Tx	-0.230782	0.817484	1
10	No Bacteria Control - No Tx	-3.30705	0.000942848	0.00942848
	Propanoic Acid
	Comparison	Z	P.unadj	P.adj
1	1 pg/mL - 10 ng/mL	-1.34567	0.178407	0.356815
2	1 pg/mL - 100 pg/mL	-0.845853	0.397635	0.56805
3	10 ng/mL - 100 pg/mL	0.499822	0.6172	0.685778
4	1 pg/mL - No Bacteria Control	2.23934	0.0251339	0.0628348
5	10 ng/mL - No Bacteria Control	3.73223	0.000189792	0.00189792
6	100 pg/mL - No Bacteria Control	3.17773	0.00148434	0.00742171
7	1 pg/mL - No Tx	-0.499822	0.6172	0.7715
8	10 ng/mL - No Tx	0.845853	0.397635	0.662725
9	100 pg/mL - No Tx	0.346031	0.72932	0.72932
10	No Bacteria Control - No Tx	-2.79384	0.00520861	0.017362
	Succinate
	Comparison	Z	P.unadj	P.adj
1	1 pg/mL - 10 ng/mL	1.11652	0.264201	0.528402
2	1 pg/mL - 100 pg/mL	0.327255	0.743475	0.929344
3	10 ng/mL - 100 pg/mL	-0.789262	0.429959	0.614227
4	1 pg/mL - No Bacteria Control	2.79767	0.00514722	0.0514722
5	10 ng/mL - No Bacteria Control	1.55901	0.118994	0.297486
6	100 pg/mL - No Bacteria Control	2.43462	0.0149076	0.049692
7	1 pg/mL - No Tx	0.0192503	0.984641	0.984641
8	10 ng/mL - No Tx	-1.09727	0.272525	0.454208
9	100 pg/mL - No Tx	-0.308005	0.758079	0.84231
10	No Bacteria Control - No Tx	-2.77632	0.00549787	0.0274893
	Valeric Acid
	Comparison	Z	P.unadj	P.adj
1	1 pg/mL - 10 ng/mL	-0.865314	0.386867	0.773733
2	1 pg/mL - 100 pg/mL	-0.519188	0.60363	0.862328
3	10 ng/mL - 100 pg/mL	0.346125	0.729248	0.911561
4	1 pg/mL - No Bacteria Control	1.83463	0.066561	0.166403
5	10 ng/mL - No Bacteria Control	2.79461	0.0051963	0.051963
6	100 pg/mL - No Bacteria Control	2.41061	0.0159257	0.0530856
7	1 pg/mL - No Tx	-0.615334	0.538334	0.897224
8	10 ng/mL - No Tx	0.249979	0.802603	0.891781
9	100 pg/mL - No Tx	-0.0961459	0.923405	0.923405
10	No Bacteria Control - No Tx	-2.51728	0.0118265	0.0591326
Frequency of Recovered P. somerae from Co-culture Binary Regression
	Comparison	Estimate Std. Error	Z	p-value	Model AIC (stepwise logit; used)	AUC (stepwise logit)	Model AIC (no stepwise; not used)
1	With KLE cells - Without KLE cells (control, without estradiol)	0.8644	3.801	0.000144	46.7427	0.8267	48.5952
2	With KLE cells - Without KLE cells (experimental, with estradiol)	0.4891	9.06	< 2e-16 ***	127.178	0.901	132.497
